# Supplementary material for: Changes in Serum Growth Factors during Lenvatinib Predict the Post Progressive Survival in Patients with Unresectable Hepatocellular Carcinoma
Source: Cancers (Basel). 2022 Jan 4;14(1):232. doi: 10.3390/cancers14010232 (PMC8750627; doi:10.3390/cancers14010232)
Supplement: Supplementary file 1 [file cancers-14-00232-s001.zip]

Archive with 2 entries (2 files):
- supplementary-Figures.pdf
- Supplementary-Tables.pdf
